# Supplementary material for: Genetic Adaptation of Giant Lobelias (Lobelia aberdarica and Lobelia telekii) to Different Altitudes in East African Mountains
Source: Front Plant Sci. 2016 Apr 12;7:488. doi: 10.3389/fpls.2016.00488 (PMC4828460; doi:10.3389/fpls.2016.00488)
Supplement: Supplementary file 4 [file Presentation_1.ZIP]

Archive with 5,989 entries (5,982 files):
- Supplementary data/
- Supplementary data/1. all_orthologs_sequences/
- Supplementary data/1. all_orthologs_sequences/Lobelia_orthologs_1.fasta
- Supplementary data/1. all_orthologs_sequences/Lobelia_orthologs_10.fasta
- Supplementary data/1. all_orthologs_sequences/Lobelia_orthologs_100.fasta
- Supplementary data/1. all_orthologs_sequences/Lobelia_orthologs_1000.fasta
- Supplementary data/1. all_orthologs_sequences/Lobelia_orthologs_1001.fasta
- Supplementary data/1. all_orthologs_sequences/Lobelia_orthologs_1002.fasta
- Supplementary data/1. all_orthologs_sequences/Lobelia_orthologs_1003.fasta
- Supplementary data/1. all_orthologs_sequences/Lobelia_orthologs_1004.fasta
- Supplementary data/1. all_orthologs_sequences/Lobelia_orthologs_1005.fasta
- Supplementary data/1. all_orthologs_sequences/Lobelia_orthologs_1006.fasta
- Supplementary data/1. all_orthologs_sequences/Lobelia_orthologs_1007.fasta
- Supplementary data/1. all_orthologs_sequences/Lobelia_orthologs_1008.fasta
- Supplementary data/1. all_orthologs_sequences/Lobelia_orthologs_1009.fasta
- Supplementary data/1. all_orthologs_sequences/Lobelia_orthologs_101.fasta
- Supplementary data/1. all_orthologs_sequences/Lobelia_orthologs_1010.fasta
- Supplementary data/1. all_orthologs_sequences/Lobelia_orthologs_1011.fasta
- Supplementary data/1. all_orthologs_sequences/Lobelia_orthologs_1012.fasta
- Supplementary data/1. all_orthologs_sequences/Lobelia_orthologs_1013.fasta
- Supplementary data/1. all_orthologs_sequences/Lobelia_orthologs_1014.fasta
- Supplementary data/1. all_orthologs_sequences/Lobelia_orthologs_1015.fasta
- Supplementary data/1. all_orthologs_sequences/Lobelia_orthologs_1016.fasta
- Supplementary data/1. all_orthologs_sequences/Lobelia_orthologs_1017.fasta
- Supplementary data/1. all_orthologs_sequences/Lobelia_orthologs_1018.fasta
- Supplementary data/1. all_orthologs_sequences/Lobelia_orthologs_1019.fasta
- Supplementary data/1. all_orthologs_sequences/Lobelia_orthologs_102.fasta
- Supplementary data/1. all_orthologs_sequences/Lobelia_orthologs_1020.fasta
- Supplementary data/1. all_orthologs_sequences/Lobelia_orthologs_1021.fasta
- Supplementary data/1. all_orthologs_sequences/Lobelia_orthologs_1022.fasta
- Supplementary data/1. all_orthologs_sequences/Lobelia_orthologs_1023.fasta
- Supplementary data/1. all_orthologs_sequences/Lobelia_orthologs_1024.fasta
- Supplementary data/1. all_orthologs_sequences/Lobelia_orthologs_1025.fasta
- Supplementary data/1. all_orthologs_sequences/Lobelia_orthologs_1026.fasta
- Supplementary data/1. all_orthologs_sequences/Lobelia_orthologs_1027.fasta
- Supplementary data/1. all_orthologs_sequences/Lobelia_orthologs_1028.fasta
- Supplementary data/1. all_orthologs_sequences/Lobelia_orthologs_1029.fasta
- Supplementary data/1. all_orthologs_sequences/Lobelia_orthologs_103.fasta
- Supplementary data/1. all_orthologs_sequences/Lobelia_orthologs_1030.fasta
- Supplementary data/1. all_orthologs_sequences/Lobelia_orthologs_1031.fasta
- Supplementary data/1. all_orthologs_sequences/Lobelia_orthologs_1032.fasta
- Supplementary data/1. all_orthologs_sequences/Lobelia_orthologs_1033.fasta
- Supplementary data/1. all_orthologs_sequences/Lobelia_orthologs_1034.fasta
- Supplementary data/1. all_orthologs_sequences/Lobelia_orthologs_1035.fasta
- Supplementary data/1. all_orthologs_sequences/Lobelia_orthologs_1036.fasta
- Supplementary data/1. all_orthologs_sequences/Lobelia_orthologs_1037.fasta
- Supplementary data/1. all_orthologs_sequences/Lobelia_orthologs_1038.fasta
- Supplementary data/1. all_orthologs_sequences/Lobelia_orthologs_1039.fasta
- Supplementary data/1. all_orthologs_sequences/Lobelia_orthologs_104.fasta
- Supplementary data/1. all_orthologs_sequences/Lobelia_orthologs_1040.fasta
- Supplementary data/1. all_orthologs_sequences/Lobelia_orthologs_1041.fasta
- Supplementary data/1. all_orthologs_sequences/Lobelia_orthologs_1042.fasta
- Supplementary data/1. all_orthologs_sequences/Lobelia_orthologs_1043.fasta
- Supplementary data/1. all_orthologs_sequences/Lobelia_orthologs_1044.fasta
- Supplementary data/1. all_orthologs_sequences/Lobelia_orthologs_1045.fasta
- Supplementary data/1. all_orthologs_sequences/Lobelia_orthologs_1046.fasta
- Supplementary data/1. all_orthologs_sequences/Lobelia_orthologs_1047.fasta
- Supplementary data/1. all_orthologs_sequences/Lobelia_orthologs_1048.fasta
- Supplementary data/1. all_orthologs_sequences/Lobelia_orthologs_1049.fasta
- Supplementary data/1. all_orthologs_sequences/Lobelia_orthologs_105.fasta
- Supplementary data/1. all_orthologs_sequences/Lobelia_orthologs_1050.fasta
- Supplementary data/1. all_orthologs_sequences/Lobelia_orthologs_1051.fasta
- Supplementary data/1. all_orthologs_sequences/Lobelia_orthologs_1052.fasta
- Supplementary data/1. all_orthologs_sequences/Lobelia_orthologs_1053.fasta
- Supplementary data/1. all_orthologs_sequences/Lobelia_orthologs_1054.fasta
- Supplementary data/1. all_orthologs_sequences/Lobelia_orthologs_1055.fasta
- Supplementary data/1. all_orthologs_sequences/Lobelia_orthologs_1056.fasta
- Supplementary data/1. all_orthologs_sequences/Lobelia_orthologs_1057.fasta
- Supplementary data/1. all_orthologs_sequences/Lobelia_orthologs_1058.fasta
- Supplementary data/1. all_orthologs_sequences/Lobelia_orthologs_1059.fasta
- Supplementary data/1. all_orthologs_sequences/Lobelia_orthologs_106.fasta
- Supplementary data/1. all_orthologs_sequences/Lobelia_orthologs_1060.fasta
- Supplementary data/1. all_orthologs_sequences/Lobelia_orthologs_1061.fasta
- Supplementary data/1. all_orthologs_sequences/Lobelia_orthologs_1062.fasta
- Supplementary data/1. all_orthologs_sequences/Lobelia_orthologs_1063.fasta
- Supplementary data/1. all_orthologs_sequences/Lobelia_orthologs_1064.fasta
- Supplementary data/1. all_orthologs_sequences/Lobelia_orthologs_1065.fasta
- Supplementary data/1. all_orthologs_sequences/Lobelia_orthologs_1066.fasta
- Supplementary data/1. all_orthologs_sequences/Lobelia_orthologs_1067.fasta
- Supplementary data/1. all_orthologs_sequences/Lobelia_orthologs_1068.fasta
- Supplementary data/1. all_orthologs_sequences/Lobelia_orthologs_1069.fasta
- Supplementary data/1. all_orthologs_sequences/Lobelia_orthologs_107.fasta
- Supplementary data/1. all_orthologs_sequences/Lobelia_orthologs_1070.fasta
- Supplementary data/1. all_orthologs_sequences/Lobelia_orthologs_1071.fasta
- Supplementary data/1. all_orthologs_sequences/Lobelia_orthologs_1072.fasta
- Supplementary data/1. all_orthologs_sequences/Lobelia_orthologs_1073.fasta
- Supplementary data/1. all_orthologs_sequences/Lobelia_orthologs_1074.fasta
- Supplementary data/1. all_orthologs_sequences/Lobelia_orthologs_1075.fasta
- Supplementary data/1. all_orthologs_sequences/Lobelia_orthologs_1076.fasta
- Supplementary data/1. all_orthologs_sequences/Lobelia_orthologs_1077.fasta
- Supplementary data/1. all_orthologs_sequences/Lobelia_orthologs_1078.fasta
- Supplementary data/1. all_orthologs_sequences/Lobelia_orthologs_1079.fasta
- Supplementary data/1. all_orthologs_sequences/Lobelia_orthologs_108.fasta
- Supplementary data/1. all_orthologs_sequences/Lobelia_orthologs_1080.fasta
- Supplementary data/1. all_orthologs_sequences/Lobelia_orthologs_1081.fasta
- Supplementary data/1. all_orthologs_sequences/Lobelia_orthologs_1082.fasta
- Supplementary data/1. all_orthologs_sequences/Lobelia_orthologs_1083.fasta
- Supplementary data/1. all_orthologs_sequences/Lobelia_orthologs_1084.fasta
- Supplementary data/1. all_orthologs_sequences/Lobelia_orthologs_1085.fasta
- Supplementary data/1. all_orthologs_sequences/Lobelia_orthologs_1086.fasta
- Supplementary data/1. all_orthologs_sequences/Lobelia_orthologs_1087.fasta
- Supplementary data/1. all_orthologs_sequences/Lobelia_orthologs_1088.fasta
- Supplementary data/1. all_orthologs_sequences/Lobelia_orthologs_1089.fasta
- Supplementary data/1. all_orthologs_sequences/Lobelia_orthologs_109.fasta
- Supplementary data/1. all_orthologs_sequences/Lobelia_orthologs_1090.fasta
- Supplementary data/1. all_orthologs_sequences/Lobelia_orthologs_1091.fasta
- Supplementary data/1. all_orthologs_sequences/Lobelia_orthologs_1092.fasta
- Supplementary data/1. all_orthologs_sequences/Lobelia_orthologs_1093.fasta
- Supplementary data/1. all_orthologs_sequences/Lobelia_orthologs_1094.fasta
- Supplementary data/1. all_orthologs_sequences/Lobelia_orthologs_1095.fasta
- Supplementary data/1. all_orthologs_sequences/Lobelia_orthologs_1096.fasta
- Supplementary data/1. all_orthologs_sequences/Lobelia_orthologs_1097.fasta
- Supplementary data/1. all_orthologs_sequences/Lobelia_orthologs_1098.fasta
- Supplementary data/1. all_orthologs_sequences/Lobelia_orthologs_1099.fasta
- Supplementary data/1. all_orthologs_sequences/Lobelia_orthologs_11.fasta
- Supplementary data/1. all_orthologs_sequences/Lobelia_orthologs_110.fasta
- Supplementary data/1. all_orthologs_sequences/Lobelia_orthologs_1100.fasta
- Supplementary data/1. all_orthologs_sequences/Lobelia_orthologs_1101.fasta
- Supplementary data/1. all_orthologs_sequences/Lobelia_orthologs_1102.fasta
- Supplementary data/1. all_orthologs_sequences/Lobelia_orthologs_1103.fasta
- Supplementary data/1. all_orthologs_sequences/Lobelia_orthologs_1104.fasta
- Supplementary data/1. all_orthologs_sequences/Lobelia_orthologs_1105.fasta
- Supplementary data/1. all_orthologs_sequences/Lobelia_orthologs_1106.fasta
- Supplementary data/1. all_orthologs_sequences/Lobelia_orthologs_1107.fasta
- Supplementary data/1. all_orthologs_sequences/Lobelia_orthologs_1108.fasta
- Supplementary data/1. all_orthologs_sequences/Lobelia_orthologs_1109.fasta
- Supplementary data/1. all_orthologs_sequences/Lobelia_orthologs_111.fasta
- Supplementary data/1. all_orthologs_sequences/Lobelia_orthologs_1110.fasta
- Supplementary data/1. all_orthologs_sequences/Lobelia_orthologs_1111.fasta
- Supplementary data/1. all_orthologs_sequences/Lobelia_orthologs_1112.fasta
- Supplementary data/1. all_orthologs_sequences/Lobelia_orthologs_1113.fasta
- Supplementary data/1. all_orthologs_sequences/Lobelia_orthologs_1114.fasta
- Supplementary data/1. all_orthologs_sequences/Lobelia_orthologs_1115.fasta
- Supplementary data/1. all_orthologs_sequences/Lobelia_orthologs_1116.fasta
- Supplementary data/1. all_orthologs_sequences/Lobelia_orthologs_1117.fasta
- Supplementary data/1. all_orthologs_sequences/Lobelia_orthologs_1118.fasta
- Supplementary data/1. all_orthologs_sequences/Lobelia_orthologs_1119.fasta
- Supplementary data/1. all_orthologs_sequences/Lobelia_orthologs_112.fasta
- Supplementary data/1. all_orthologs_sequences/Lobelia_orthologs_1120.fasta
- Supplementary data/1. all_orthologs_sequences/Lobelia_orthologs_1121.fasta
- Supplementary data/1. all_orthologs_sequences/Lobelia_orthologs_1122.fasta
- Supplementary data/1. all_orthologs_sequences/Lobelia_orthologs_1123.fasta
- Supplementary data/1. all_orthologs_sequences/Lobelia_orthologs_1124.fasta
- Supplementary data/1. all_orthologs_sequences/Lobelia_orthologs_1125.fasta
- Supplementary data/1. all_orthologs_sequences/Lobelia_orthologs_1126.fasta
- Supplementary data/1. all_orthologs_sequences/Lobelia_orthologs_1127.fasta
- Supplementary data/1. all_orthologs_sequences/Lobelia_orthologs_1128.fasta
- Supplementary data/1. all_orthologs_sequences/Lobelia_orthologs_1129.fasta
- Supplementary data/1. all_orthologs_sequences/Lobelia_orthologs_113.fasta
- Supplementary data/1. all_orthologs_sequences/Lobelia_orthologs_1130.fasta
- Supplementary data/1. all_orthologs_sequences/Lobelia_orthologs_1131.fasta
- Supplementary data/1. all_orthologs_sequences/Lobelia_orthologs_1132.fasta
- Supplementary data/1. all_orthologs_sequences/Lobelia_orthologs_1133.fasta
- Supplementary data/1. all_orthologs_sequences/Lobelia_orthologs_1134.fasta
- Supplementary data/1. all_orthologs_sequences/Lobelia_orthologs_1135.fasta
- Supplementary data/1. all_orthologs_sequences/Lobelia_orthologs_1136.fasta
- Supplementary data/1. all_orthologs_sequences/Lobelia_orthologs_1137.fasta
- Supplementary data/1. all_orthologs_sequences/Lobelia_orthologs_1138.fasta
- Supplementary data/1. all_orthologs_sequences/Lobelia_orthologs_1139.fasta
- Supplementary data/1. all_orthologs_sequences/Lobelia_orthologs_114.fasta
- Supplementary data/1. all_orthologs_sequences/Lobelia_orthologs_1140.fasta
- Supplementary data/1. all_orthologs_sequences/Lobelia_orthologs_1141.fasta
- Supplementary data/1. all_orthologs_sequences/Lobelia_orthologs_1142.fasta
- Supplementary data/1. all_orthologs_sequences/Lobelia_orthologs_1143.fasta
- Supplementary data/1. all_orthologs_sequences/Lobelia_orthologs_1144.fasta
- Supplementary data/1. all_orthologs_sequences/Lobelia_orthologs_1145.fasta
- Supplementary data/1. all_orthologs_sequences/Lobelia_orthologs_1146.fasta
- Supplementary data/1. all_orthologs_sequences/Lobelia_orthologs_1147.fasta
- Supplementary data/1. all_orthologs_sequences/Lobelia_orthologs_1148.fasta
- Supplementary data/1. all_orthologs_sequences/Lobelia_orthologs_1149.fasta
- Supplementary data/1. all_orthologs_sequences/Lobelia_orthologs_115.fasta
- Supplementary data/1. all_orthologs_sequences/Lobelia_orthologs_1150.fasta
- Supplementary data/1. all_orthologs_sequences/Lobelia_orthologs_1151.fasta
- Supplementary data/1. all_orthologs_sequences/Lobelia_orthologs_1152.fasta
- Supplementary data/1. all_orthologs_sequences/Lobelia_orthologs_1153.fasta
- Supplementary data/1. all_orthologs_sequences/Lobelia_orthologs_1154.fasta
- Supplementary data/1. all_orthologs_sequences/Lobelia_orthologs_1155.fasta
- Supplementary data/1. all_orthologs_sequences/Lobelia_orthologs_1156.fasta
- Supplementary data/1. all_orthologs_sequences/Lobelia_orthologs_1157.fasta
- Supplementary data/1. all_orthologs_sequences/Lobelia_orthologs_1158.fasta
- Supplementary data/1. all_orthologs_sequences/Lobelia_orthologs_1159.fasta
- Supplementary data/1. all_orthologs_sequences/Lobelia_orthologs_116.fasta
- Supplementary data/1. all_orthologs_sequences/Lobelia_orthologs_1160.fasta
- Supplementary data/1. all_orthologs_sequences/Lobelia_orthologs_1161.fasta
- Supplementary data/1. all_orthologs_sequences/Lobelia_orthologs_1162.fasta
- Supplementary data/1. all_orthologs_sequences/Lobelia_orthologs_1163.fasta
- Supplementary data/1. all_orthologs_sequences/Lobelia_orthologs_1164.fasta
- Supplementary data/1. all_orthologs_sequences/Lobelia_orthologs_1165.fasta
- Supplementary data/1. all_orthologs_sequences/Lobelia_orthologs_1166.fasta
- Supplementary data/1. all_orthologs_sequences/Lobelia_orthologs_1167.fasta
- Supplementary data/1. all_orthologs_sequences/Lobelia_orthologs_1168.fasta
- Supplementary data/1. all_orthologs_sequences/Lobelia_orthologs_1169.fasta
- Supplementary data/1. all_orthologs_sequences/Lobelia_orthologs_117.fasta
- Supplementary data/1. all_orthologs_sequences/Lobelia_orthologs_1170.fasta
- Supplementary data/1. all_orthologs_sequences/Lobelia_orthologs_1171.fasta
- Supplementary data/1. all_orthologs_sequences/Lobelia_orthologs_1172.fasta
- Supplementary data/1. all_orthologs_sequences/Lobelia_orthologs_1173.fasta
- Supplementary data/1. all_orthologs_sequences/Lobelia_orthologs_1174.fasta
- Supplementary data/1. all_orthologs_sequences/Lobelia_orthologs_1175.fasta
- Supplementary data/1. all_orthologs_sequences/Lobelia_orthologs_1176.fasta
- Supplementary data/1. all_orthologs_sequences/Lobelia_orthologs_1177.fasta
- Supplementary data/1. all_orthologs_sequences/Lobelia_orthologs_1178.fasta
- Supplementary data/1. all_orthologs_sequences/Lobelia_orthologs_1179.fasta
- Supplementary data/1. all_orthologs_sequences/Lobelia_orthologs_118.fasta
- Supplementary data/1. all_orthologs_sequences/Lobelia_orthologs_1180.fasta
- Supplementary data/1. all_orthologs_sequences/Lobelia_orthologs_1181.fasta
- Supplementary data/1. all_orthologs_sequences/Lobelia_orthologs_1182.fasta
- Supplementary data/1. all_orthologs_sequences/Lobelia_orthologs_1183.fasta
- Supplementary data/1. all_orthologs_sequences/Lobelia_orthologs_1184.fasta
- Supplementary data/1. all_orthologs_sequences/Lobelia_orthologs_1185.fasta
- Supplementary data/1. all_orthologs_sequences/Lobelia_orthologs_1186.fasta
- Supplementary data/1. all_orthologs_sequences/Lobelia_orthologs_1187.fasta
- Supplementary data/1. all_orthologs_sequences/Lobelia_orthologs_1188.fasta
- Supplementary data/1. all_orthologs_sequences/Lobelia_orthologs_1189.fasta
- Supplementary data/1. all_orthologs_sequences/Lobelia_orthologs_119.fasta
- Supplementary data/1. all_orthologs_sequences/Lobelia_orthologs_1190.fasta
- Supplementary data/1. all_orthologs_sequences/Lobelia_orthologs_1191.fasta
- Supplementary data/1. all_orthologs_sequences/Lobelia_orthologs_1192.fasta
- Supplementary data/1. all_orthologs_sequences/Lobelia_orthologs_1193.fasta
- Supplementary data/1. all_orthologs_sequences/Lobelia_orthologs_1194.fasta
- Supplementary data/1. all_orthologs_sequences/Lobelia_orthologs_1195.fasta
- Supplementary data/1. all_orthologs_sequences/Lobelia_orthologs_1196.fasta
- Supplementary data/1. all_orthologs_sequences/Lobelia_orthologs_1197.fasta
- Supplementary data/1. all_orthologs_sequences/Lobelia_orthologs_1198.fasta
- Supplementary data/1. all_orthologs_sequences/Lobelia_orthologs_1199.fasta
- Supplementary data/1. all_orthologs_sequences/Lobelia_orthologs_12.fasta
- Supplementary data/1. all_orthologs_sequences/Lobelia_orthologs_120.fasta
- Supplementary data/1. all_orthologs_sequences/Lobelia_orthologs_1200.fasta
- Supplementary data/1. all_orthologs_sequences/Lobelia_orthologs_1201.fasta
- Supplementary data/1. all_orthologs_sequences/Lobelia_orthologs_1202.fasta
- Supplementary data/1. all_orthologs_sequences/Lobelia_orthologs_1203.fasta
- Supplementary data/1. all_orthologs_sequences/Lobelia_orthologs_1204.fasta
- Supplementary data/1. all_orthologs_sequences/Lobelia_orthologs_1205.fasta
- Supplementary data/1. all_orthologs_sequences/Lobelia_orthologs_1206.fasta
- Supplementary data/1. all_orthologs_sequences/Lobelia_orthologs_1207.fasta
- Supplementary data/1. all_orthologs_sequences/Lobelia_orthologs_1208.fasta
- Supplementary data/1. all_orthologs_sequences/Lobelia_orthologs_1209.fasta
- Supplementary data/1. all_orthologs_sequences/Lobelia_orthologs_121.fasta
- Supplementary data/1. all_orthologs_sequences/Lobelia_orthologs_1210.fasta
- Supplementary data/1. all_orthologs_sequences/Lobelia_orthologs_1211.fasta
- Supplementary data/1. all_orthologs_sequences/Lobelia_orthologs_1212.fasta
- Supplementary data/1. all_orthologs_sequences/Lobelia_orthologs_1213.fasta
- Supplementary data/1. all_orthologs_sequences/Lobelia_orthologs_1214.fasta
- Supplementary data/1. all_orthologs_sequences/Lobelia_orthologs_1215.fasta
- Supplementary data/1. all_orthologs_sequences/Lobelia_orthologs_1216.fasta
- Supplementary data/1. all_orthologs_sequences/Lobelia_orthologs_1217.fasta
- Supplementary data/1. all_orthologs_sequences/Lobelia_orthologs_1218.fasta
- Supplementary data/1. all_orthologs_sequences/Lobelia_orthologs_1219.fasta
- Supplementary data/1. all_orthologs_sequences/Lobelia_orthologs_122.fasta
- Supplementary data/1. all_orthologs_sequences/Lobelia_orthologs_1220.fasta
- Supplementary data/1. all_orthologs_sequences/Lobelia_orthologs_1221.fasta
- Supplementary data/1. all_orthologs_sequences/Lobelia_orthologs_1222.fasta
- Supplementary data/1. all_orthologs_sequences/Lobelia_orthologs_1223.fasta
- Supplementary data/1. all_orthologs_sequences/Lobelia_orthologs_1224.fasta
- Supplementary data/1. all_orthologs_sequences/Lobelia_orthologs_1225.fasta
- Supplementary data/1. all_orthologs_sequences/Lobelia_orthologs_1226.fasta
- Supplementary data/1. all_orthologs_sequences/Lobelia_orthologs_1227.fasta
- Supplementary data/1. all_orthologs_sequences/Lobelia_orthologs_1228.fasta
- Supplementary data/1. all_orthologs_sequences/Lobelia_orthologs_1229.fasta
- Supplementary data/1. all_orthologs_sequences/Lobelia_orthologs_123.fasta
- Supplementary data/1. all_orthologs_sequences/Lobelia_orthologs_1230.fasta
- Supplementary data/1. all_orthologs_sequences/Lobelia_orthologs_1231.fasta
- Supplementary data/1. all_orthologs_sequences/Lobelia_orthologs_1232.fasta
- Supplementary data/1. all_orthologs_sequences/Lobelia_orthologs_1233.fasta
- Supplementary data/1. all_orthologs_sequences/Lobelia_orthologs_1234.fasta
- Supplementary data/1. all_orthologs_sequences/Lobelia_orthologs_1235.fasta
- Supplementary data/1. all_orthologs_sequences/Lobelia_orthologs_1236.fasta
- Supplementary data/1. all_orthologs_sequences/Lobelia_orthologs_1237.fasta
- Supplementary data/1. all_orthologs_sequences/Lobelia_orthologs_1238.fasta
- Supplementary data/1. all_orthologs_sequences/Lobelia_orthologs_1239.fasta
- Supplementary data/1. all_orthologs_sequences/Lobelia_orthologs_124.fasta
- Supplementary data/1. all_orthologs_sequences/Lobelia_orthologs_1240.fasta
- Supplementary data/1. all_orthologs_sequences/Lobelia_orthologs_1241.fasta
- Supplementary data/1. all_orthologs_sequences/Lobelia_orthologs_1242.fasta
- Supplementary data/1. all_orthologs_sequences/Lobelia_orthologs_1243.fasta
- Supplementary data/1. all_orthologs_sequences/Lobelia_orthologs_1244.fasta
- Supplementary data/1. all_orthologs_sequences/Lobelia_orthologs_1245.fasta
- Supplementary data/1. all_orthologs_sequences/Lobelia_orthologs_1246.fasta
- Supplementary data/1. all_orthologs_sequences/Lobelia_orthologs_1247.fasta
- Supplementary data/1. all_orthologs_sequences/Lobelia_orthologs_1248.fasta
- Supplementary data/1. all_orthologs_sequences/Lobelia_orthologs_1249.fasta
- Supplementary data/1. all_orthologs_sequences/Lobelia_orthologs_125.fasta
- Supplementary data/1. all_orthologs_sequences/Lobelia_orthologs_1250.fasta
- Supplementary data/1. all_orthologs_sequences/Lobelia_orthologs_1251.fasta
- Supplementary data/1. all_orthologs_sequences/Lobelia_orthologs_1252.fasta
- Supplementary data/1. all_orthologs_sequences/Lobelia_orthologs_1253.fasta
- Supplementary data/1. all_orthologs_sequences/Lobelia_orthologs_1254.fasta
- Supplementary data/1. all_orthologs_sequences/Lobelia_orthologs_1255.fasta
- Supplementary data/1. all_orthologs_sequences/Lobelia_orthologs_1256.fasta
- Supplementary data/1. all_orthologs_sequences/Lobelia_orthologs_1257.fasta
- Supplementary data/1. all_orthologs_sequences/Lobelia_orthologs_1258.fasta
- Supplementary data/1. all_orthologs_sequences/Lobelia_orthologs_1259.fasta
- Supplementary data/1. all_orthologs_sequences/Lobelia_orthologs_126.fasta
- Supplementary data/1. all_orthologs_sequences/Lobelia_orthologs_1260.fasta
- Supplementary data/1. all_orthologs_sequences/Lobelia_orthologs_1261.fasta
- Supplementary data/1. all_orthologs_sequences/Lobelia_orthologs_1262.fasta
- Supplementary data/1. all_orthologs_sequences/Lobelia_orthologs_1263.fasta
- Supplementary data/1. all_orthologs_sequences/Lobelia_orthologs_1264.fasta
- Supplementary data/1. all_orthologs_sequences/Lobelia_orthologs_1265.fasta
- Supplementary data/1. all_orthologs_sequences/Lobelia_orthologs_1266.fasta
[truncated: 5,689 more entries]
