# Supplementary material for: Genetic Adaptation of Giant Lobelias (Lobelia aberdarica and Lobelia telekii) to Different Altitudes in East African Mountains
Source: Front Plant Sci. 2016 Apr 12;7:488. doi: 10.3389/fpls.2016.00488 (PMC4828460; doi:10.3389/fpls.2016.00488)
Supplement: Supplementary file 4 [file Presentation_1.ZIP › Supplementary data/1. all_orthologs_sequences/Lobelia_orthologs_1125.fasta]

>CL3229.Contig7_Lote_LOTE
TTGCTGCGCAGTTTAGATTTTAGTTGGAAGTTGTTAAATAAGCAGGAGCAATACCATAAGCTTGTGTATAGTGTACTTAATCAGTATCAATGCCAGTGGTATTGGTCAAAGGTTGACAAGGTCGAAGTTGCTTCAAAGGAGGCAAGTGATGCATCTTTGGTACCTACAAGACCTAAGAAAGACAAGGAAAACGACTCCGTTTCCAAGATTCGCAAGTATAGTTCTGATGAGGATGATGCGACCAGTAATGAGTGGAAGTCTCAACTTGCTTGGCTAACAAAAGCAGTTGAACCAGCATTGCAATTGTGTAGGTGGGCCATGCCAGCAGGAATCAGTAACAAACCTCCACCTAGCAGCAGATCACTTACAGAAATCGTCGCATTTCTTCAAAGAAGCAATTTCGGACTTCAGGATTGGAGCTTGAGTGATCTTACAATTGGATTATATCTTATATACCTCCAGCAAGCCTCAACAAATCCATTTGAGGATGTTAAGGGTGTTCAGATATTCTCCGATGCACTAGTA
>Unigene2861_Loab_LOAB
TTGCTGCGCAGTTTAGATTTTAGTTGGAAGTTGTTAAATAAGCAGGAGCAATACCATAGGCTTGTGTATAGTGTACTTAATCAGTATCAATGCCAGTGGTATTGGTCAAAGGTTGACAAGGTCGAAGTTGCTTCAAAGGAGGCAAGTGATGCATCTTTGGTACCTACAAGACCTAAGAAAGACAAGGAAAATGACTCCGTTTCCAAGATTCGCAAGTATAGTTCTGATGAGGATGATGCGACCAGTAATGAGTGGAAGTCTCAACTTGCTTGGCTAACAAAAGCAGTTGAACCAGCATTGCAATTGTGTAGGTGGGCCATGCCAGCAGGAATCAGTAACAAACCTCCACCTAGCAGCAGATCACTTACAGAAATCGTCGCATTTCTTCAAAGAAGCAATTTCGGACTTCAGGATTGGAGCTTGAGTGATCTTACAATCGGATTATATCTTATATACCTCCAGCAAGCCTCAACAAATCCATTTGAGGATGTTAAGGGTGTTCAGATATTCTCCGATGCACTAGTA
